# Supplementary material for: Assessment of the Impact of Temperature on Biofilm Composition with a Laboratory Heat Exchanger Module
Source: Microorganisms. 2021 May 31;9(6):1185. doi: 10.3390/microorganisms9061185 (PMC8229324; doi:10.3390/microorganisms9061185)
Supplement: Supplementary file 1 [file microorganisms-09-01185-s001.zip]

Archive with 1 entries (1 files):
- microorganisms-1229662-supplementary.pdf
